# Supplementary material for: Cytotoxic Molecules as Potential Biomarkers for Active and Inactive Systemic Lupus Erythematosus
Source: Biomedicines. 2025 Jun 25;13(7):1559. doi: 10.3390/biomedicines13071559 (PMC12292586; doi:10.3390/biomedicines13071559)
Supplement: Supplementary file 1 [file biomedicines-13-01559-s001.zip]

Archive with 1 entries (1 files):
- biomedicines-3631717-supplementary.pdf
